# Supplementary material for: Assessing Accuracy of Genomic Predictions for Resistance to Infectious Hematopoietic Necrosis Virus With Progeny Testing of Selection Candidates in a Commercial Rainbow Trout Breeding Population
Source: Front Vet Sci. 2020 Nov 5;7:590048. doi: 10.3389/fvets.2020.590048 (PMC7674624; doi:10.3389/fvets.2020.590048)
Supplement: Supplementary file 1 [file Table_1.XLSX]

## Sheet: ADDITIONAL TABLE S1
ADDITIONAL TABLE S1 | Accuracy and bias of predicted G(EBV) for IHNV resistance and BCWD survival STATUS in two commercial rainbow trout breeding populations.
Modelb	GS for IHNV resistance in CSF 2016a						GS for BCWD resistance in TLUM 2013a
	Cross-validation analysisc			Progeny performance datad			Progeny performance datad
	Accuracy	Bias	Relative increase in accuracy of GS over PBLUP (%)e	Accuracy	Bias	Relative increase in accuracy of GS over PBLUP (%)e	Accuracy	Bias	Relative increase in accuracy of GS over PBLUP (%)e
PBLUP	0.24	0.11	Nae	0.33	0.6	Nae	0.36	0.67	Nae
ssGBLUP	0.34	0.14	41.7	0.38	0.58	15.2	0.66	0.86	83.3
wssGBLUP	0.39	0.11	62.5	0.35	0.38	6.1	0.7	0.68	94.4
ssBMR-BayesBp	Na	Na	Na	0.34	0.53	3	Na	Na	Na
ssBMR-BayesB (π=0.999)	Na	Na	Na	0.28	0.36	-15.2	Na	Na	Na
ssBMR-BayesCπ	Na	Na	Na	0.33	0.32	0	Na	Na	Na
ssBMR-BayesC (π=0.999)	Na	Na	Na	0.3	0.32	-9.1	Na	Na	Na
GENSEL BayesB (π=0.970)g	Na	Na	Na	Na	Na	Na	0.71	1.01	97.2
aThe GS studies were conducted, separately, in two commercial rainbow trout breeding companies: Clear Springs Food, Inc. (CSF) year-class 2016 families and Troutlodge, Inc. May spawning strain (TLUM) year-class 2013 families.
bThe breeding values for infectious hematopoietic necrosis virus (IHNV) resistance were estimated using these models: pedigree-based BLUP (PBLUP), single-step GBLUP (ssGBLUP), weighted ssGBLUP (wssGBLUP), single-step Bayesian multiple regression (ssBMR)-BayesBp, ssBMR-BayesB (p=0.999), ssBMR-BayesCp and ssBMR-BayesC (p=0.999).
cAccuracy of G(EBV) predictions assessed using cross-validation analysis.
dThe accuracy of breeding value predictions were assessed using progeny performance data from progeny testing families.
eRelative over-performance of the GS model in comparison to the traditional pedigree-based PBLUP model
fNa indicates that data are not available; the accuracy of breeding value predictions with PBLUP model was used as a reference for comparison with genomic selection models.
gThis GS analysis was conducted with GENSEL software using complete data (GS analysis used only those animals that have both phenotype and genotype data).
Additional notes:
We used animal threshold models to analyze binary IHNV survival STATUS.
The GS analyses were performed using Bayesian methods with this MCMC sampler: 1 million total iterations, first 100k iterations were discarded, we saved one sample from every 100 iterations. Thus, we used 100k samples in the analysis.
Conclusions:
1. The ssGBLUP had higher accuracy of predictions than wssGBLUP and Bayesian variable selection models run with ssBMR. Thus, the underlying liability of genetic resistance against IHNV must be polygenic.
2. In this study, the predicted G(EBV) are upbiased.
The ssGBLUP had higher accuracy of predictions than wssGBLUP and Bayesian variable selection models run with ssBMR.
