# Supplementary material for: Assessing Accuracy of Genomic Predictions for Resistance to Infectious Hematopoietic Necrosis Virus With Progeny Testing of Selection Candidates in a Commercial Rainbow Trout Breeding Population
Source: Front Vet Sci. 2020 Nov 5;7:590048. doi: 10.3389/fvets.2020.590048 (PMC7674624; doi:10.3389/fvets.2020.590048)
Supplement: Supplementary file 2 [file Table_2.XLSX]

## Sheet: ADDITIONAL TABLE S2
ADDITIONAL TABLE S2 | Experimental variables of GS studies conducted in two commercial rainbow trout breeding populations.
Experimental variable	IHNV-CSF 2016a			BCWD-TLUM 2013b
	Training	Testing	Progeny performance	Training	Testing	Progeny performance
Phenotyped FS families	104	Nac	62	102	Na	138
Phenotyped sire-HS families	19	Na	10	39	Na	52
Phenotyped dam-HS families	2	Na	0	0	Na	0
Number of sires	81	Na	52	63	Na	55
Number of dams	101	Na	62	102	Na	138
MEAN-PHENOTYPED offspring per family	50	Na	100	77	Na	72
MIN-PHENOTYPED offspring per family	43	Na	99	17	Na	39
MAX-PHENOTYPED offspring per family	52	Na	100	86	Na	90
TOTAL phenotyped fish	5191	Na	6198	7893	Na	9968
Genotyped FS families	100	35	Na	50	30	Na
Genotyped sire-HS families	18	4	Na	3	3	Na
Genotyped dam-HS families	2	2	Na	0	0	Na
Families GENOTYPED in both TRAINING & TESTING	35	35	Na	27	27	Na
Families GENOTYPED only in TRAINING set	65	Na	Na	23	Na	Na
Families GENOTYPED only in TESTING set	Na	0	Na	Na	3	Na
MEAN-GENOTYPED offspring per family	14	4	Na	29	31	Na
MIN-GENOTYPED offspring per family	9	1	Na	19	1	Na
MAX-GENOTYPED offspring per family	30	8	Na	40	44	Na
Genotyped parents	51	Na	Na	97	Na	Na
Genotyped offspring	1449	124	Na	1473	930	Na
TOTAL genotyped fish	1500	124	Na	1570	930	Na
Number of pedigree records	6693	Na	Na	32279	Na	Na
aGenomic selection for infectious hematopoietic necrosis virus (IHNV) resistance in the Clear Springs Food, Inc. (CSF) year-Class 2016 breeding population.
bGenomic selection for bacterial cold water disease (BCWD) resistance in the Troutlodge, Inc. May spawning strain (TLUM) year-Class 2013 breeding population.
cNa indicates either non-available or non-needed data cell.
